# Supplementary material for: Semi-Automated High-Throughput Substrate Screening Assay for Nucleoside Kinases
Source: Int J Mol Sci. 2021 Oct 26;22(21):11558. doi: 10.3390/ijms222111558 (PMC8584170; doi:10.3390/ijms222111558)
Supplement: Supplementary file 1 [file ijms-22-11558-s001.zip]

Archive with 1 entries (1 files):
- ijms-1421723-supplementary.pdf
